# Supplementary material for: Liquid Madelung energy accounts for the huge potential shift in electrochemical systems
Source: Nat Commun. 2024 Feb 19;15:1319. doi: 10.1038/s41467-023-44582-4 (PMC10876980; doi:10.1038/s41467-023-44582-4)
Supplement: Supplementary file 3 — Source Data [file 41467_2023_44582_MOESM3_ESM.xlsx]

## Sheet: Figure 1
	mLi+	Nernst shift	Experiment
	0.0001	-0.225	-0.23386
	0.0005	-0.235	-0.19262
	0.001	-0.2245	-0.17486
	0.005	-0.185	-0.13362
	0.01	-0.167	-0.11586
	0.05	-0.119	-0.07462
	0.1	-0.099	-0.05686
	0.5	-0.035	-0.01562
	0.92	0	0
	1.23	0.025	0.007441
	1.63	0.057	0.014656
	2.69	0.142	0.027492
	3.27	0.182	0.032495
	5.08	0.294	0.043782
	6.51	0.335	0.050138

## Sheet: Figure 2a
	mLi+	ΔE	vs Fc/Fc+
	0.92	0	-3.243
	1.23	0.025	-3.218
	1.63	0.057	-3.186
	2.69	0.142	-3.101
	3.27	0.182	-3.0615
	5.08	0.294	-2.949
	6.51	0.335	-2.9085

## Sheet: Figure 2b
	mLi+	ΔE	vs Fc/Fc+
	0.92	0	-1.678
	1.23	0.025	-1.653
	1.63	0.057	-1.62
	2.69	0.142	-1.536
	3.27	0.181	-1.497
	5.08	0.294	-1.384
	6.51	0.335	-1.343

## Sheet: Figure 2c
	mLi+	ΔE	vs Fc/Fc+
	0.92	0	0.147
	1.23	0.028	0.175
	1.63	0.073	0.22
	2.69	0.145	0.292
	3.27	0.185	0.332
	5.08	0.298	0.445
	6.51	0.339	0.486

## Sheet: Figure 3a
	mLi+	Nernst eq.	ΔELi/Li+ (Exp.)	ΔELM/F (Calc.)
	0.82	0	0	0
	1.14	0.008253	0.024	0.017
	1.42	0.013971	0.044	0.055
	1.89	0.021342	0.075	0.089
	2.84	0.031731	0.147	0.194
	3.79	0.039103	0.209	0.273
	5.68	0.049492	0.299	0.391
	7.57	0.056863	0.355	0.459

## Sheet: Figure 3b
	mLi+	Nernst eq.	ΔELi/Li+ (Exp.)	ΔELM/F (Calc.)
	0.92	0	0	0
	1.22	0.00723175	0.026	0.028
	1.63	0.0146556	0.057	0.074
	2.45	0.0250973	0.118	0.16
	3.27	0.0324948	0.181	0.233
	4.9	0.0428581	0.272	0.33
	6.53	0.0502164	0.33	0.398

## Sheet: Figure 3c
	mLi+	Nernst eq.	ΔELi/Li+ (Exp.)	ΔELM/F (Calc.)
	0.88	0	0	0
	1.04	0.00428049	0.014	0.046
	1.39	0.0117134	0.043	0.088
	2.08	0.0220413	0.097	0.177
	2.77	0.0293818	0.144	0.24
	3.33	0.0340997	0.177	0.29

## Sheet: Figure 5a
	Raman shift	Intensity
	1260.62	307.854
	1259.62	314.276
	1258.62	313.64
	1257.62	314.041
	1256.62	234.375
	1255.62	271.831
	1254.62	288.072
	1253.62	314.689
	1252.62	339.246
	1251.62	335.632
	1250.62	367.669
	1249.62	355.896
	1248.62	358.125
	1247.62	355.88
	1246.62	391.154
	1245.62	457.84
	1244.62	492.071
	1243.62	541.405
	1242.62	539.601
	1241.62	597.477
	1240.62	698.757
	1239.62	801.079
	1238.62	862.519
	1237.62	995.026
	1236.62	1012.33
	1235.62	1078.63
	1234.62	1182.2
	1233.62	1291.52
	1232.62	1368.91
	1231.62	1470.99
	1230.62	1546.73
	1229.62	1651.15
	1228.62	1780.23
	1227.62	1920.88
	1226.62	2035.84
	1225.62	2150.43
	1224.62	2204
	1223.62	2351.17
	1222.62	2440.38
	1221.62	2534.67
	1220.62	2625.95
	1219.62	2677.44
	1218.62	2672.51
	1217.62	2643.11
	1216.62	2601.35
	1215.62	2499.05
	1214.62	2341.2
	1213.62	2131.19
	1212.62	2010.43
	1211.62	1752.05
	1210.62	1566.84
	1209.62	1370.09
	1208.62	1145.14
	1207.62	959.6
	1206.62	782.971
	1205.62	644.8
	1204.62	566.925
	1203.62	464.27
	1202.62	448.356
	1201.62	376.841
	1200.62	333.633
	1199.62	296.531

## Sheet: Figure 5b
	Raman shift	Intensity
	1260.7	308.178
	1259.7	297.249
	1258.7	287.766
	1257.7	271.905
	1256.7	241.303
	1255.7	218.733
	1254.7	197.61
	1253.7	190.262
	1252.7	192.401
	1251.7	182.365
	1250.7	184.795
	1249.7	207.893
	1248.7	233.672
	1247.7	255.749
	1246.7	276.893
	1245.7	313.382
	1244.7	351.235
	1243.7	399.821
	1242.7	460.152
	1241.7	521.232
	1240.7	589.345
	1239.7	665.88
	1238.7	727.718
	1237.7	788.849
	1236.7	852.876
	1235.7	906.439
	1234.7	947.886
	1233.7	981.403
	1232.7	1019.25
	1231.7	1054.11
	1230.7	1067.17
	1229.7	1072.59
	1228.7	1058.34
	1227.7	1047.42
	1226.7	1028.38
	1225.7	1000.77
	1224.7	960.952
	1223.7	929.365
	1222.7	902.943
	1221.7	862.749
	1220.7	804.918
	1219.7	749.189
	1218.7	702.866
	1217.7	638.554
	1216.7	586.986
	1215.7	547.344
	1214.7	504.949
	1213.7	490.972
	1212.7	473.931
	1211.7	439.762
	1210.7	412.763
	1209.7	383.91
	1208.7	361.791
	1207.7	311.558
	1206.7	285.251
	1205.7	267.722
	1204.7	245.785
	1203.7	245.391
	1202.7	235.078
	1201.7	226.677
	1200.7	223.308
	1199.7	213.697

## Sheet: Figure 5e
	Distance from Li+	Li+-OEC	Li+-OFSI-
	0.99	0	0
	1.01	0	0
	1.03	0	0
	1.05	0	0
	1.07	0	0
	1.09	0	0
	1.11	0	0
	1.13	0	0
	1.15	0	0
	1.17	0	0
	1.19	0	0
	1.21	0	0
	1.23	0	0
	1.25	0	0
	1.27	0	0
	1.29	0	0
	1.31	0	0
	1.33	0	0
	1.35	0	0
	1.37	0	0
	1.39	0	0
	1.41	0	0
	1.43	0	0
	1.45	0	0
	1.47	0	0
	1.49	0	0
	1.51	0	0
	1.53	0	0
	1.55	0	0
	1.57	0	0
	1.59	0	0
	1.61	0	0
	1.63	0	0
	1.65	0	0
	1.67	0	0
	1.69	0	0
	1.71	0	0
	1.73	0	0
	1.75	0	0
	1.77	0.000255	0
	1.79	0.000996	0
	1.81	0.003895	0
	1.83	0.019289	0.007394
	1.85	0.078759	0.004823
	1.87	0.24904	0.047208
	1.89	0.571092	0.127089
	1.91	1.19884	0.337124
	1.93	2.21978	0.631539
	1.95	3.45782	1.15047
	1.97	5.06129	1.80783
	1.99	6.63196	2.64917
	2.01	8.09559	3.54264
	2.03	9.39972	4.58083
	2.05	10.2108	5.36394
	2.07	10.739	6.40888
	2.09	10.7072	6.69875
	2.11	10.457	7.17862
	2.13	9.94444	7.44833
	2.15	9.23339	7.29791
	2.17	8.48273	7.24814
	2.19	7.57542	6.92361
	2.21	6.81322	6.43044
	2.23	5.95274	6.13304
	2.25	5.26358	5.93155
	2.27	4.56672	5.26204
	2.29	3.95001	4.85102
	2.31	3.44536	4.54927
	2.33	3.00688	4.061
	2.35	2.57626	3.7321
	2.37	2.25695	3.49598
	2.39	1.93536	3.09524
	2.41	1.67818	2.64332
	2.43	1.45767	2.4001
	2.45	1.28264	2.11905
	2.47	1.11163	1.9577
	2.49	0.976279	1.76396
	2.51	0.858249	1.6508
	2.53	0.754529	1.53325
	2.55	0.681908	1.35189
	2.57	0.613982	1.18471
	2.59	0.545688	1.09758
	2.61	0.488889	1.03236
	2.63	0.449775	0.90335
	2.65	0.412918	0.863907
	2.67	0.379906	0.744492
	2.69	0.355432	0.723197
	2.71	0.325989	0.697951
	2.73	0.296619	0.614666
	2.75	0.28631	0.597027
	2.77	0.262338	0.563694
	2.79	0.244247	0.533373
	2.81	0.231895	0.45577
	2.83	0.224446	0.44729
	2.85	0.221602	0.413596
	2.87	0.206809	0.369772
	2.89	0.200996	0.383449
	2.91	0.191933	0.368449
	2.93	0.189972	0.345169
	2.95	0.200601	0.342401
	2.97	0.196281	0.314412
	2.99	0.193932	0.303757
	3.01	0.196028	0.297
	3.03	0.193102	0.282304
	3.05	0.196579	0.246671
	3.07	0.202657	0.262734
	3.09	0.206724	0.237732
	3.11	0.207866	0.250046
	3.13	0.218406	0.214844
	3.15	0.222955	0.24124
	3.17	0.23634	0.256276
	3.19	0.250784	0.215761
	3.21	0.268257	0.234709
	3.23	0.282297	0.242097
	3.25	0.298011	0.21959
	3.27	0.316229	0.223859
	3.29	0.344962	0.221908
	3.31	0.359805	0.219235
	3.33	0.394404	0.223308
	3.35	0.411596	0.233889
	3.37	0.447454	0.231121
	3.39	0.479039	0.231275
	3.41	0.521033	0.237088
	3.43	0.558223	0.267306
	3.45	0.591904	0.242718
	3.47	0.639014	0.250897
	3.49	0.685401	0.281913
	3.51	0.739497	0.284069
	3.53	0.775621	0.270923
	3.55	0.838351	0.275084
	3.57	0.89913	0.28043
	3.59	0.943717	0.31446
	3.61	1.00685	0.331886
	3.63	1.06998	0.325107
	3.65	1.12144	0.345098
	3.67	1.18954	0.325413
	3.69	1.26073	0.33705
	3.71	1.33444	0.379602
	3.73	1.38396	0.402239
	3.75	1.4585	0.406765
	3.77	1.52909	0.404203
	3.79	1.56385	0.434426
	3.81	1.65307	0.431583
	3.83	1.71006	0.47548
	3.85	1.7527	0.461086
	3.87	1.84049	0.48444
	3.89	1.89234	0.522018
	3.91	1.95488	0.52533
	3.93	2.03572	0.542442
	3.95	2.08319	0.563415
	3.97	2.13254	0.593888
	3.99	2.19507	0.598319
	4.01	2.25606	0.623678
	4.03	2.29554	0.630717
	4.05	2.35062	0.621987
	4.07	2.41366	0.670701
	4.09	2.50668	0.681428
	4.11	2.55476	0.703642
	4.13	2.62462	0.731686
	4.15	2.6719	0.743821
	4.17	2.7425	0.761386
	4.19	2.79524	0.794099
	4.21	2.80128	0.803803
	4.23	2.82165	0.796681
	4.25	2.81966	0.821646
	4.27	2.75215	0.862407
	4.29	2.65154	0.899682
	4.31	2.57431	0.97089
	4.33	2.46798	0.944772
	4.35	2.30419	0.983651
	4.37	2.14793	1.00968
	4.39	1.96639	1.01292
	4.41	1.82242	1.11241
	4.43	1.66406	1.14823
	4.45	1.5286	1.19462
	4.47	1.38998	1.236
	4.49	1.26524	1.25818
	4.51	1.14822	1.30467
	4.53	1.07005	1.32616
	4.55	0.98058	1.33366
	4.57	0.917983	1.35205
	4.59	0.856135	1.37203
	4.61	0.805193	1.30267
	4.63	0.761719	1.29028
	4.65	0.724051	1.25592
	4.67	0.694971	1.22664
	4.69	0.679666	1.18018
	4.71	0.66837	1.15641
	4.73	0.643695	1.08356
	4.75	0.635635	1.05836
	4.77	0.637817	1.01323
	4.79	0.621865	0.948304
	4.81	0.62253	0.90012
	4.83	0.615847	0.880651
	4.85	0.618644	0.811994
	4.87	0.617608	0.818216
	4.89	0.613133	0.741808
	4.91	0.611391	0.719686
	4.93	0.61776	0.672086
	4.95	0.617628	0.668688
	4.97	0.625162	0.644603
	4.99	0.631307	0.635469
	5.01	0.630629	0.604097

[truncated: 22 more sheets: Figure 5f, Figure S2, Figure S3, Figure S4a, Figure S4b, Figure S4c, Figure S4d, Figure S5a, Figure S5b, Figure S6a, Figure S6b, Figure S6c, Figure S6d, Figure S8a, Figure S8b, Figure S8c, Figure S8d, Figure S9, Figure S10, Figure S11 …]
